# Supplementary material for: Mixed Viral-Bacterial Infections and Their Effects on Gut Microbiota and Clinical Illnesses in Children
Source: Sci Rep. 2019 Jan 29;9:865. doi: 10.1038/s41598-018-37162-w (PMC6351549; doi:10.1038/s41598-018-37162-w)
Supplement: Supplementary file 2 — Dataset 1 [file 41598_2018_37162_MOESM2_ESM.xlsx]

## Sheet: Title Name
						Title Page
						Mixed Viral-Bacterial Infections and Their Effects on Gut Microbiota and Clinical Illnesses in Children
						Shilu Mathew1, Maria K. Smatti1, Khalid Al Ansari2, Gheyath K. Nasrallah1, 3, Asmaa A. Al Thani1,3, Hadi M. Yassine1,3*

## Sheet: Additional File 1q_Family
								Mixed Viral-Bacterial Infections and Their Effects on Gut Microbiota and Clinical Illnesses in Children
								Shilu Mathew1, Maria K. Smatti1, Khalid Al Ansari2, Gheyath K. Nasrallah1, 3, Asmaa A. Al Thani1,3, Hadi M. Yassine1,3*
												Table 1: Classification of gut microbiota at family level
Sample No	1	2	3	4	5	6	7	8	9	10	11	12	13	14	15	16	17	18	19	20	21	22	23	24	25	26	27	28	29	30	31	32	33	34	35	36	37	38	39	40	41	42	43	44	45	46	47	48	49
	X0319.7L14_unclassified	Acetobacteraceae	Acidobacteria_unclassified	Acidobacteriaceae	Actinobacteria_unclassified	Actinomycetaceae	Actinomycetales_unclassified	Aerococcaceae	Aeromonadaceae	Alcaligenaceae	Alicyclobacillaceae	Alphaproteobacteria_unclassified	Anaerolineae_unclassified	Anaeroplasmataceae	At425_EubF1	auto67_4W	Bacillaceae	Bacillales_unclassified	Bacilli_unclassified	Bacteria_unclassified	Bacteroidaceae	Bacteroidales_unclassified	Bacteroidetes_unclassified	Barnesiellaceae	Beijerinckiaceae	Betaproteobacteria_unclassified	Bifidobacteriaceae	Bradyrhizobiaceae	Brucellaceae	Burkholderiaceae	Burkholderiales_unclassified	Campylobacteraceae	Cardiobacteriaceae	Carnobacteriaceae	Caulobacteraceae	Cellulomonadaceae	Chitinophagaceae	Christensenellaceae	Chthoniobacteraceae	Clostridia_unclassified	Clostridiaceae	Clostridiales_unclassified	Comamonadaceae	Conexibacteraceae	Coriobacteriaceae	Corynebacteriaceae	Crenotrichaceae	Cytophagaceae	Deferribacteraceae
108	0	6.30915e-05	0	0	6.30915e-05	0.000126183	6.30915e-05	0	0	0	0	0	0	0	0	0	0	0	0.000252366	0.000189274	0.00141956	0	0	0	3.15457e-05	0	0.366909	0.000126183	0	0	0	0	0	0.000126183	0	0	0	0	0	0	6.30915e-05	0.000126183	0	0	6.30915e-05	0	0	0	3.15457e-05
91	0	0	0	0	0.000337553	0.000675105	0.000168776	0	0	0.00219409	0.000506329	0	0	0	0	0	0	0	0.000337553	0.0028692	0.0875949	0.000168776	0	0.00151899	0	0.000675105	0.0911392	0	0	0	0	0	0	0	0	0	0.000168776	0.00607595	0	0.000675105	0.0141772	0.00827004	0.000168776	0.000506329	0.00101266	0.000337553	0	0	0.000168776
5	0	0	0	0	6.38488e-05	0.000766186	0.000127698	0	0	0.0487805	0.000127698	0	0	0	0	0	0	0	6.38488e-05	0.00185162	0.00357553	0	6.38488e-05	0.000127698	0	0.000127698	0.0635934	0	0	0	0.000702337	0	0	0.000446942	0	0	0	0.000127698	0	0	0.000319244	0.0226663	0	0	0.00434172	0	0	0	0.000255395
78	0	0	0	0	0.000197482	0.00108615	4.93705e-05	0	0	0	9.87411e-05	0	0	0	0	0	0	0	0.000148112	0.000592446	0.00320908	4.93705e-05	0	0	0	0.000148112	0.289558	0	0	0	0	0.000691187	0	0.000691187	0	0	0	0	0	0	0.000148112	0.000394964	0	0	0.001333	0	0	0	4.93705e-05
18	0	0	0	0	0	0.00601284	4.06273e-05	0	0	0	0	0	4.06273e-05	0	4.06273e-05	0	0	0	0	0.000690664	0.000162509	4.06273e-05	0	8.12546e-05	4.06273e-05	0	0.0114163	0	0	0	0	0.00272203	0	0.00231576	0	0	0	0	0	0	0	0.000121882	0.000243764	0	0.00426586	0	0	0	0
113	0	0	0	0	0	0.000767803	0	6.39836e-05	0	0.00217544	0	0	0	0	0	0	0	0	6.39836e-05	0.00070382	0.0066543	6.39836e-05	0	0	0	0	0.56312	0.000127967	0	0	0	0	0	0.00153561	0.000191951	0	0	0	6.39836e-05	0	6.39836e-05	0.000255934	6.39836e-05	6.39836e-05	0.00159959	0.000191951	0	0	0.000127967
10	0	0	0	0	0	0.0036075	0.000270563	0	0.000450938	0.00126263	9.01876e-05	0	0	0	0	0	0	9.01876e-05	0.000180375	0.00243506	0.0329185	9.01876e-05	0	0.000541126	0	0	0.0324675	0	0	0	0	0.000631313	0	9.01876e-05	0	0	0	0	0	0	0.00748557	0.00162338	0	0	0.00162338	0	0	0	0.000180375
14	0	0	0	0	4.66679e-05	0.000746687	0	0	0	4.66679e-05	9.33358e-05	0	0	0	0	0	0	0	9.33358e-05	0.000513347	0.0399944	0.000326675	0	0.00266007	0	0	0.293588	0	0	0	0	0	0	4.66679e-05	0	0	0	0.00102669	0	0	9.33358e-05	0.0229139	0	0	0.152604	0.000420011	0	0	0
15	0	0	0	0	6.57808e-05	0.000131562	6.57808e-05	6.57808e-05	0	0.00874885	0	0	0	0	0	0	0	0	0	0.00243389	0.00269701	0.000131562	0	0	0	6.57808e-05	0.135772	0	0	0	0	0	0	0.000197342	0	0	0	0	0	6.57808e-05	0.000131562	0.0017103	0	0	0.0442705	6.57808e-05	0	0	0.000131562
17	0	0	0	0	0	0	0	0	0	0.00187713	0	0	0	0	0	0	0	0	0	0.00221843	0.0322526	0.00255973	0.000170648	0.00853242	0	0	0.0127986	0	0	0	0	0	0	0	0	0	0	0.000341297	0.000170648	0	0.000511945	0.00477816	0.000682594	0	0.000853242	0	0	0	0
111	0	0	0	0	4.65333e-05	0.00172173	0	0	0	0.000186133	4.65333e-05	0	0	0	0	0	0	0	0	0.000325733	0.0128897	0	0	9.30665e-05	0	0	0.0176361	0	0	0	0	9.30665e-05	0	0.00158213	0	0	0	0	4.65333e-05	0	0.00349	0.000186133	0	0	0.00302466	0	0	0	0
156	0	0	0	0	6.85542e-05	0	0	0	0	0.0322205	0	0	0	0	0	0	0	0	0	0.000891204	0.355042	0	0	0	0	0	0.0628642	0	0	0	0	0	0	6.85542e-05	0	0	0	0	0	0	0.000137108	0.000616988	0	0	0.000754096	0	0	0	0
36	5.94495e-05	0	0	0	0	0.000891742	0	0	0	0.0992212	0	0	0	0	0	0	0	0	5.94495e-05	0.000535045	0.00659889	0	0	0	0	0.000178348	0.215504	0	0	0	5.94495e-05	0.000713394	0	0.000297247	0	0	0	0	0	0	5.94495e-05	0.000178348	0	5.94495e-05	0.00428036	0	0	0	5.94495e-05
202	0.00010523	0	0	0	0.00010523	0.00021046	0	0	0	0.0229401	0	0	0	0	0	0	0	0	0	0.00294644	0.0346206	0	0.00021046	0.00042092	0	0	0.0641903	0	0	0	0	0	0.00021046	0	0	0	0.00010523	0.0114701	0	0	0.00021046	0.00841839	0.00031569	0	0.0112596	0	0	0	0.00010523
201	0	0	0	0	5.99305e-05	0.00149826	0	0	0	0.0622078	5.99305e-05	0	0	5.99305e-05	0	0	0	0	5.99305e-05	0.000659235	0.251109	0.000479444	0.000179791	0	0	0.000359583	0.171161	0	0	0.000239722	0.00239722	0	0	0.000119861	0	0	5.99305e-05	5.99305e-05	0	5.99305e-05	0.000299652	0.000958888	0	0	0.0235527	0	0	0	0.000179791
204	0	0	0	0	4.93413e-05	0	0	0	4.93413e-05	0	4.93413e-05	0	0	0	0	0	0.000148024	0	4.93413e-05	0.000542754	4.93413e-05	9.86826e-05	0	0	0	0	0.028914	0	0	0	0	0	0	0	0	0	0	0	0	0	9.86826e-05	0	0	0	0	0	0	0	9.86826e-05
216	0	6.65115e-05	0	0	0	0.000731626	0.000133023	6.65115e-05	0	6.65115e-05	0.000199534	0	0	0	0	0	0	6.65115e-05	0	0.000532092	0.00332557	0.000133023	0	0	0	0	0.0716994	0	0	0	0	6.65115e-05	0	0.000399069	0	0	6.65115e-05	0	0	0	0.384702	0.000665115	0	0	6.65115e-05	0	6.65115e-05	0	0.000199534
209	0	0	0	0	7.90139e-05	0.00181732	0.000158028	0	0	0	7.90139e-05	0	0	0.000237042	0	0	0	0	0.000711125	0.00173831	0.0752212	7.90139e-05	0	0	0	7.90139e-05	0.0556258	0	0	0	0	0.000158028	0	0.00252845	0	0	0	0	0	0	0.132427	0.0440107	0	0	0.000158028	0.00039507	0	0	7.90139e-05
1	0	0	0	6.42674e-05	6.42674e-05	0	0	0	0	0.00167095	0	0	0	0.000128535	0	0	0	6.42674e-05	6.42674e-05	0.0029563	0.0724293	0.000192802	0	0.0293702	0	0	0.0147815	0	0	0	0	0	0	0	0	0	0	0	0	0	0.000128535	0.00179949	0.000449871	0	0.0145244	6.42674e-05	0	0	0
172	0	0	0	0	0	8.69036e-05	0	0	0	0.0408447	8.69036e-05	0	0	0	0	0	8.69036e-05	8.69036e-05	0	0.00104284	0.269054	8.69036e-05	0	0	0	0.000173807	0.0499696	0	0	0	8.69036e-05	0	0	0	0	0	0	0	0	0	0	0.00199878	0	0	0.00990701	0	0	0	0
126	0	0.000142626	0	0	0	0.00256727	0	0.000190168	0	0.0161643	0	0	0	9.50841e-05	0	0	0	0	0	0.0108871	0.122659	0.00023771	0	0.00698868	0	0.000142626	0.401255	0	0	0	0	4.75421e-05	4.75421e-05	0.00161643	0	0	0	0	0	0	0.000190168	0.00256727	0	0	0.0139298	0.000142626	0	0	4.75421e-05
213	0	6.94059e-05	0	0	0	0.000208218	6.94059e-05	6.94059e-05	0	0.00319267	0	0	0	0	0	0	0	0	0.000138812	0.00152693	0.108828	0.000347029	0.000277624	0.000624653	0	6.94059e-05	0.0161022	0	0	0	0	0	0	0.000208218	0	0	0	0	0	0	0.000347029	0.0211688	0	0	0.0118684	0	0	0	0
252	0	3.95726e-05	0	0	0	0.000277008	0	7.91452e-05	0	0.000949743	7.91452e-05	0	0	3.95726e-05	0	0	3.95726e-05	0	0	0.000237436	0.00102889	0	0	0	0	0	0.722279	0	0	0	0	0	0	0.000593589	0	0	0	0	0	0	0	0.00015829	3.95726e-05	0	0.0142857	0	0	0	3.95726e-05
195	0	0	0	0	5.37981e-05	0.00398106	0	0	0	0.0232946	5.37981e-05	0	0	0	5.37981e-05	0	0	5.37981e-05	5.37981e-05	0.000699376	0.28895	0.000107596	0	0.000161394	0	0	0.129815	0	0	0	0	5.37981e-05	0	0.00209813	5.37981e-05	5.37981e-05	0	0	5.37981e-05	0	0.0448677	0.00930708	0	0	0.0112976	5.37981e-05	0	0	5.37981e-05
188	0	4.73194e-05	0	0	0.000236597	0.00236597	0	0	0	0.00108835	0	4.73194e-05	0	9.46387e-05	0	0	0.000141958	0	4.73194e-05	0.000662471	0.0224294	4.73194e-05	0	0	0	4.73194e-05	0.199262	0	0	0	0	0.00075711	0	0.000331236	0	0	0	0	0	0	0.000283916	0.000331236	0.000189277	0	0.0122557	0	0	0	0.000141958
199	3.58976e-05	0	0	0	0	0	0	3.58976e-05	0	0.0059949	0	3.58976e-05	0	7.17952e-05	0	0	0	0	3.58976e-05	0.00061026	0.0448002	3.58976e-05	0	0.000646157	0	7.17952e-05	0.527695	0	0	3.58976e-05	0	0.00014359	0	0.00251283	0	0	0	0	0	0	3.58976e-05	0.000215386	0.000107693	0	0.00218975	0.000107693	0	0	7.17952e-05
290	0	7.48559e-05	0	0	0	0.000149712	7.48559e-05	0.000149712	0	0.00202111	0.000149712	0	0	0.000149712	0	0	0	0	0	0.000523991	0.0174414	0	7.48559e-05	0.000224568	0	0	0.536118	0	0	0.000149712	0	0.00037428	0	0.00224568	0	0	0	0	0	0	0	0.000598847	0	7.48559e-05	0.00336852	0.000149712	0	0	7.48559e-05
295	0	0	0	0	0	0.0011764	0	0	0	0.000616212	0	0	0	0.000112039	0	0	0.000112039	0	0.000168058	0.000224077	0.0141169	0.000168058	0	0	0	0	0.234273	0	0	0	5.60193e-05	0.000448154	0	0.000112039	0	0	5.60193e-05	5.60193e-05	0	0.000112039	0.000112039	0.000168058	0	0	0.0075626	0	0	0	0
43	0	6.0423e-05	0	0	6.0423e-05	0.00217523	6.0423e-05	0.000543807	0	0.00344411	6.0423e-05	0	0	0.000120846	0	0	0	0	0.000120846	0.000664653	0.00549849	0.000120846	0.000120846	0	0	0	0.21855	0	0	0	0	0.000120846	0	0.00199396	0	0	0	0	0	0	0.000241692	6.0423e-05	0	6.0423e-05	0.000422961	6.0423e-05	0	6.0423e-05	0.000302115
151	0	0	0	0	0	9.70968e-05	9.70968e-05	0	0	0.00155355	0	0	0	9.70968e-05	0	0	0	0	0.000194194	0.00165065	0.232935	0.000582581	9.70968e-05	0	0	0	0.00825323	0	0	0	0	0	0	0	0	9.70968e-05	0	0.0482571	0	0	0.000194194	0.00407807	0	0	0.000873871	0	0	0	0.000194194
132	0	0	0	0	4.71209e-05	0.000471209	9.42418e-05	0	0	0	0	0	0	0.000141363	0	0	0	0.000141363	0.000188484	0.00141363	0.000282725	0	0	0	0	0	0.103053	0	0	0	0	0	0	4.71209e-05	0	0	0	0	0	0	0.000282725	0.000235605	0	0	0.000848176	0	0	0	9.42418e-05
118	0	0.000115788	0	0	5.78938e-05	0.000405257	0	0	0	0.0109998	0	0	0	0	0	0	0.000173681	0	5.78938e-05	0.000521044	0.169166	0	0	0	0	5.78938e-05	0.108956	0	0	0	0	0	0	0.000115788	0	0	0	0	0	0	0.000173681	0.000984195	0	5.78938e-05	0.000347363	0	0	0	0
101	0	0	0	0	0	0.000252602	5.05204e-05	0	0	5.05204e-05	5.05204e-05	0	0	0.000101041	0	0	5.05204e-05	0	0	0.000454683	0.000202081	0	0	0	0	0	0.00858846	0	0	0	0	0.000101041	0	0.000404163	0	0	0	0	5.05204e-05	0	0.000303122	0.000101041	0	0	0.000555724	0	0	0	5.05204e-05
119	0	0	0	0	4.49984e-05	0	0	0	0	0.000314989	0.000224992	0	0	0	0	0	0	0	4.49984e-05	0.000494983	0.00904468	0	0	0	0	0	0.224182	0	0	0	0	0	0	8.99969e-05	0	4.49984e-05	0	0	0	0	0.224452	8.99969e-05	0	0	0	0	0	0	8.99969e-05
314	0	0	0	0	0.000124875	6.24376e-05	0	0	0	0.00024975	0	0	0	0	0	0	0	0	6.24376e-05	0.0004995	0.000686813	6.24376e-05	0	0	0	0	0.306881	0	0	0	0	0	0	0.0004995	0	0	0	0	6.24376e-05	0	0.000312188	0.000124875	0.000124875	0	0.0355894	0.000561938	0	0	0.000187313
114	0	0	0	0	3.87657e-05	3.87657e-05	0.000348891	0	0.000969143	0	3.87657e-05	0	0	0	0	0	0.000193829	0	0	0.000232594	0.00100791	0	0	0	0	0	0.585633	0	0	0	0	0	0	0.00100791	0	0	0	0	0	0	0.000193829	7.75314e-05	0	0	0.0628392	0	0	0	7.75314e-05
181	0	0	0	0	0	0.000305101	0	0	0	0.0136685	6.10203e-05	0	0	0	0	0	0	0	0.000122041	0.000976324	0.0765194	0	0	0	0	0.000183061	0.0195265	0	0	0	0	0	0	6.10203e-05	0	0	0	0	0	0	0	0.00622407	0	0	0.0472907	0.000122041	0	0	0.000122041
59	0	0	7.37898e-05	0	0	0.000368949	7.37898e-05	0	0	0.00273022	0	0	0	0	0	0	0.000368949	0	0	0.000664109	0.00568182	0	7.37898e-05	0	0	7.37898e-05	0.181375	0	0	0	0	7.37898e-05	0	0.000368949	0	0	0	0	7.37898e-05	0	0.00014758	0.00103306	0	0	0.300251	0	0	0	0
12	0	3.72814e-05	0	0	0	7.45629e-05	0	0	0	3.72814e-05	3.72814e-05	3.72814e-05	0	0	0	0	0.000223689	0	0.000186407	0.000820192	0.00052194	0	0	0	0	0	0.231853	0	0	0	0	7.45629e-05	0	0.000410096	0	0	0	0	0	0	0.00551765	0.000223689	0	0	0.000596503	0	0	0	0
264	0	0	0	5.40657e-05	0	0	0	0	0	0.000108131	0	0	0	0	0	0	0	0	5.40657e-05	0.000594723	0.00838019	0	0.000108131	0	0	0	0.00243296	0	0	0	0	0	0	0	0	0	0	0	0	0	0.000432526	0.000270329	0	0	0.000108131	0	0	0	0
334	0	0	0	0	4.32246e-05	0.000216123	0	0	0	0.0445213	0	0	0	0	0	0	0	0	8.64491e-05	0.00047547	0.100454	0	0	0	0	0	0.0152583	0	0	0	0	0.000129674	4.32246e-05	0.000129674	0	0	0	0	0	0	4.32246e-05	0.000129674	0.000216123	0	0.00108061	0	0	0	4.32246e-05
6	0	0	0	0	0	0	9.12076e-05	0	0	0.00136811	0	0	0	9.12076e-05	0	0	0	0	0	0.0138636	0.166363	0.000273623	0	0.0399489	0	0	0.0487961	0	0	0	0	0	0	0	0	0	0	0.000182415	0	0	0.000273623	0.010124	0	0	0.00173294	0	0	0.000273623	0.000182415
65	0	0	0	0	7.59359e-05	0	7.59359e-05	0	0	0.00197433	0.000151872	0	0	0	0	0	0.000151872	0	0	0.00129091	0.104412	7.59359e-05	0.000151872	7.59359e-05	0	0	0.305566	0	0	0	7.59359e-05	0	0	0	0	0	0	0	0	0	0	0.000455615	0	0	0.000303744	0	0	0	7.59359e-05
110	0	0	0	0	5.56576e-05	0.0032838	5.56576e-05	0	0	0	0.000166973	0	0	0	0	0	0.000166973	0	0.000612234	0.000500918	0.000667891	5.56576e-05	0	5.56576e-05	0	0	0.000667891	0	0	0	0	0.00105749	0	0.0121334	0	0	0	0	0	0	5.56576e-05	0.000333946	0	0	0.00205933	5.56576e-05	0	0	0.000333946
154	0	0	0	0	0.000135281	0.00331439	0	0	0	0.000202922	0.000135281	0	0	6.76407e-05	0	0	0	0	0	0.000473485	0.337324	0	0	0	0	0	0.0885417	0	0	0	0	0	0	0.0014881	0	0	0	0	0	0	0.0407873	0.00189394	0	0	0.0132576	0	0	0	0
152	0	0	0	0	5.15889e-05	5.15889e-05	5.15889e-05	0	0	5.15889e-05	0	0	0	0	0	0	0.000154767	0	0.000103178	0.000257945	0.000619067	5.15889e-05	0	0	0	0	0.332284	0	0	0	5.15889e-05	5.15889e-05	0	0	0	0	0	0	0.000103178	0	5.15889e-05	0.000103178	0	0	0	0	0	0	0
155	0	0	0	0	0.00016239	0	0	0	0	0.128126	8.11952e-05	0	0	0	0	0	0	0	0	0.00267944	0.275252	0.000324781	0	0.0585417	0	8.11952e-05	0.00211108	0	0	0	8.11952e-05	0	0	0	0	0	8.11952e-05	0	0	8.11952e-05	0	0.0414907	0	0	0.0261449	0	0	0	0.00016239
51	0	0	0	0	0	0	0	0	0	0.000711928	0	0	6.47207e-05	0	0	0	0	0	0.000129441	0.000841369	0.00427157	0	0	0	0	6.47207e-05	0.119021	0	0	0	0	0	0	0	0	0	0	0	0	0	6.47207e-05	0.000582487	0	0	0.000258883	0	0	0	0.000388324
197	0	0	0	0	0	0.00131894	0.000239808	0	0	0.000239808	0	0	0	0	0.000119904	0	0	0	0.000239808	0.00551559	0.309952	0.00167866	0.000479616	0.000119904	0	0	0.0459233	0	0	0	0.000119904	0.000119904	0	0.00131894	0	0	0	0	0	0	0.00431655	0.0103118	0	0	0.00251799	0	0	0	0.000239808
207	0	0	0	0	0.000124301	0.000683654	0.000124301	0	0	0.0873213	0	0	0	6.21504e-05	0	6.21504e-05	0.000186451	0	0.000248602	0.000870106	0.205594	0	0	0	0	6.21504e-05	0.192293	0	0	0	0.000124301	6.21504e-05	6.21504e-05	0.000994406	0	0	0	0	0	6.21504e-05	6.21504e-05	0.00149161	0	0	0.00932256	0	0	0	6.21504e-05
198	0	0	0	0	0	0.00293273	0	0.000239406	0	0.0135863	0	0	0	0.000119703	0	0	0.00149629	0.000119703	5.98516e-05	0.000897774	0.00909744	0	0	0.000418961	0	0	0.639813	0	0	0.000119703	0	0.000119703	0	0.000538664	0	0	0	0	0	0	0.000418961	0.000418961	0	0	0.0144841	0.000119703	0	0.000119703	5.98516e-05
218	0	4.94633e-05	0	0	0	0	0	0	0	4.94633e-05	4.94633e-05	0	0	0	0	0	0	0	4.94633e-05	0.000791413	0.00029678	0	4.94633e-05	0	0	0	0.457981	0	0	0	0	0	0	0.00029678	0	0	0	0	0	0	0.0435277	0.000395707	0	0	0.00014839	0	0	0	9.89266e-05
220	0	0	0	5.53097e-05	5.53097e-05	0	0	0	0	0.0377212	5.53097e-05	0	0	0	0	0	0.000110619	0	0.000276549	0.000719027	0.0299226	0.000110619	5.53097e-05	0	0	0	0.275166	0	0	0	0	0	0	0	0	0	0	0	0	0	0.143142	0.000387168	0.000110619	0	0.00381637	0	0	0	0
210	0.000696379	0.000696379	0	0	0	0	0	0	0	0.0167131	0.000696379	0	0	0.00208914	0	0	0	0	0.00208914	0.00626741	0.233983	0.000696379	0	0	0	0	0.025766	0	0	0	0	0	0	0.00139276	0	0	0	0.0194986	0	0	0	0.00835655	0	0	0	0	0	0	0
214	0	0	0	0	0	8.02053e-05	0	0	0	0.000320821	0.000120308	0	0	0	0	0	0	0	0.000120308	0.000561437	0.00188483	0	4.01027e-05	0.000120308	0	0	0.00188483	0	0	0	0	0	0	0	0	4.01027e-05	0	0	0	0	0.000160411	0.000200513	0	0	0.000641643	0	0	0	8.02053e-05
217	0	0	0	0	0	0.00120838	0	0	6.71321e-05	0.0016783	0	0	0	6.71321e-05	0	0	0	0	0	0.00302095	0.0649839	0.000402793	0	0.0147691	0	0	0.0147691	0	0	0	0	0	0	0.000469925	6.71321e-05	0	0	0	0	0	0.0241676	0.0037594	0	0	0.0258459	0	0	0	0
223	0.000119453	0	0	0	5.97265e-05	0.000597265	0	0	0.0267575	0.00197097	0	0	0	0	0	0	0	0	0.000179179	0.000776444	0.00645046	0	0	0.000656991	0	0	0.00465866	0	0	0	0	0.000179179	0	0.000179179	0	0	0	0	0	0	0.000955623	0.000656991	0	0	0.00125426	0	0	0	5.97265e-05
249	0	0	0	0	0	0	0	0	0	0.00779647	0	0	0	0.000410341	0	0	0	0	0	0.000820681	0.028929	0	0	0.00123102	0	0	0.0135412	0	0	0	0	0	0	0.00143619	0	0	0	0	0	0	0.000820681	0.00123102	0	0	0.00184653	0	0	0	0.0020517
225	0	0	0	0	0	0.000142929	0	0	0	0.0130065	0	0	0	0	0	0	0	0	7.14643e-05	0.00114343	0.345887	0.000142929	0	0.00743229	0	0	0.0235832	0	0	0	7.14643e-05	0	0	0	0	0	0	0	0	0	0.000357322	0.0257986	0	0	0.00271564	0	0	0	0.000142929
222	0	0	0	0	0	0.000171365	0	0.000128524	0	0.00569788	0	0	0	8.56825e-05	0	0	0.00034273	4.28412e-05	0	0.000471254	0.0258333	4.28412e-05	0	0.00119955	0	0	0.83052	0	4.28412e-05	0	0	8.56825e-05	0	4.28412e-05	0	0	0	0	0	0	0.000128524	0.0014566	0	0	0.0048839	0.000385571	0	0	0.000257047
242	0	0	0	0	0	0	0	0	0	0.0319375	0	0	0	8.87154e-05	0	0	0	0	0	0.0011533	0.306867	0.000177431	8.87154e-05	0	0	0.000177431	0.00124202	0	0	0	0.000177431	0	0	0	0	0	0	0	0	0	0.000354862	0.000621008	0	8.87154e-05	0.000354862	8.87154e-05	0	0	8.87154e-05
164	0	0	0	6.68137e-05	6.68137e-05	6.68137e-05	6.68137e-05	0	0	0	0.000133627	0	0	0.000267255	0	0	0.000133627	6.68137e-05	0.000267255	0.000267255	0.000534509	0	0	0	0	0	0.0994187	0	0	0	0	0	0	6.68137e-05	0	0	0	0	6.68137e-05	0	0.0282622	0.000133627	0.000133627	0	0.000400882	0	0	0	0.000267255
106	0	0	0	0	9.04977e-05	0.000452489	0	0	0	0.0100452	9.04977e-05	0	0	0	0	0	0.00343891	9.04977e-05	0.000180995	0.00117647	0.00923077	0	0	0	0	0	0.338643	0	0	0	0	0.000271493	0	0	0	0	0	0	0	9.04977e-05	0	0	0	0	0.02181	0	0	0	9.04977e-05
229	0	0	0	0	0	0.00114539	7.63592e-05	0	0	0.000381796	7.63592e-05	0	0	7.63592e-05	0	0	0	0	0	0.000610874	0.00091631	7.63592e-05	7.63592e-05	0	0	0	0.00236714	0	0	0	0	0.000458155	0	7.63592e-05	0	0	0	0	7.63592e-05	0	0.00572694	0.0324527	0	0	0.0226787	0	0	0	0.000229078
77	0	0	0	0.00120555	0	0	0	0	0	0.0614828	0.000602773	0	0	0.00120555	0	0	0	0	0	0.00542495	0.280289	0	0	0.00723327	0	0	0.0204943	0	0	0	0.00120555	0	0	0.000602773	0	0	0	0	0	0	0.00180832	0.00602773	0	0	0.0223026	0	0	0	0.000602773
203	0	0	0	0	0	0.000789489	0	0	0.000112784	0	0	0	0	0	0	0	0	0	5.6392e-05	0.000676704	0.0733096	0	0	0	0	0	0.0509784	0	0	0	0	5.6392e-05	0	0	0	0	0	0	0	0	0.00592116	0.0168612	5.6392e-05	0	0.000112784	0	0	0	0
205	0	0	0	0	0	0.00375496	0	0	0	0.00999916	0	0	0	0.000210953	0	0	0	0	0	0.000168762	0.00738334	0	4.21905e-05	0	0	8.43811e-05	0.265083	0	0	0	0.000126572	0.000590667	0	0.00122353	0	0	8.43811e-05	0	0	0	0.000168762	0.000464096	0	0	0.00282677	0	0	0	8.43811e-05
228	0	0	0	0	0	0	0	0	0	0.0434153	9.64785e-05	0	0	0.000192957	0	0	0	0	0	0.000964785	0.0482393	0	0.000868307	0.000192957	0	0	0.0101302	0	0	0	0	0	0	9.64785e-05	0.000289436	0	0	0.000289436	0	0	0.0106126	0.00183309	0	0	0.00164014	9.64785e-05	0	0	0.000289436
263	0	0	0	0	0	0	0	0	0	0.111804	0	0	0	0.000134138	0	0	0	0	0	0.000670691	0.0814889	0.000402414	0	0.0256875	0	0.000536553	0.0237425	0	0	0	0.000201207	0	0	0	0	0	0	6.70691e-05	0	0	0.000134138	0.000670691	0	0	0.00610329	0	6.70691e-05	0	0.000134138
122	0	0	0	0	4.29203e-05	8.58406e-05	0	0	0	0.0148933	8.58406e-05	0	0	8.58406e-05	0	4.29203e-05	0.000300442	4.29203e-05	0	0.000214601	0.15065	0	4.29203e-05	0	4.29203e-05	4.29203e-05	0.11331	0	0	0	4.29203e-05	0	0	0.000171681	0	0	0	0	0	0	0.000429203	0.00463539	0	0	0.000214601	0	0	0	8.58406e-05
178	0	0	0	0	5.98874e-05	0	5.98874e-05	0	0	0.0558151	0	0	0	0	0	0	5.98874e-05	0.000299437	0	0.00023955	0.000299437	5.98874e-05	5.98874e-05	5.98874e-05	0	0	0.385795	0	0.000179662	0	0	0.000179662	0	0.000119775	0.00251527	0	0.000119775	0	0	0	0.118996	0.000119775	0.00251527	0	0.0210804	0.00023955	0	0	0.000119775
22	0	4.89165e-05	0	4.89165e-05	0	0.00205449	0	0	0	0	0	0	0	0	0	0	0	0	4.89165e-05	0.00249474	0.0378125	0	0	0	0	0	0.165044	0	0	0	0	9.7833e-05	0	0.00151641	0	0	0	0	0	0	0.122047	0.000244582	0	0	0.00846255	4.89165e-05	0	0	4.89165e-05
319	0	0	0	0	0	0.000338562	0	0	0	0.0248655	3.7618e-05	0	0	0	0	0	3.7618e-05	0	0	0.000526652	0.000639506	0	0	0	0	3.7618e-05	0.0286649	0	0	0	0	0	0	0.000150472	0	0	0	0	0	0	0.00628221	0.000225708	7.52361e-05	0	0.00056427	0.00018809	0	0	0.000112854
138	0	4.62406e-05	0	0	0	0	4.62406e-05	0	0	0.00254323	0	0	0	0	0	0	0	0	4.62406e-05	0.000184963	0.000554888	0.000277444	0	0	0	4.62406e-05	0.292472	0	0	4.62406e-05	0	0	0	0	0	0	0	0	4.62406e-05	0	0.14071	0.000138722	0	0	0.0120688	0	0	0	0.000231203
104	0	0	0	0	0	0.0017735	0.000253357	0	0	0	6.33392e-05	0	0	0	6.33392e-05	0	6.33392e-05	0	0.000126678	0.000506714	0.000570053	0	0	0	0	0.000126678	0.0241956	0	0	0	0	0	0	0	0	0	0	0	0	0	0	0	0	0	0.000190018	0.000190018	0	0	0
97	0	0	0	0	0	0	6.34276e-05	0	0	0.0187112	0	0	6.34276e-05	0.000126855	0	0	0	0	0	0.000570849	0.32532	6.34276e-05	0	0	0	0.000126855	0.124762	6.34276e-05	0	6.34276e-05	0	6.34276e-05	0	6.34276e-05	0	0	0.000126855	0	6.34276e-05	0	0.000443993	0.000951414	0	0	0.00951414	0	0	0	0.000317138
75	0	0	0	0	0	0.00042486	6.06943e-05	0	0	0.000121389	0	0	0	0	0	0	0	0	0	0.00042486	0.0675528	0	0	0	0	0	0.263596	0	0	0	0	0.000121389	0	0	0	0	6.06943e-05	0	0	0	0.00631221	0.00279194	0	0	0.000667638	0	0	0	6.06943e-05
5C	0	9.07318e-05	0	0	4.53659e-05	0.00276732	0	0	0	9.07318e-05	0	0	0	9.07318e-05	0	0	0	0	9.07318e-05	0.000544391	0.000408293	4.53659e-05	0	4.53659e-05	0	0	0.246246	0	0	0	4.53659e-05	0	0	0.000861952	0	0	0	0	0	0	0.0393776	0.00499025	0	4.53659e-05	0.0897791	0	0	0	9.07318e-05
6C	0	0	0	0	6.42385e-05	0.000899338	0	0	0	0.0298709	0	6.42385e-05	0	0	0	0	0	0	6.42385e-05	0.000192715	0.245455	0.000256954	6.42385e-05	0.0008351	0	0.000192715	0.0289715	0	0	0	0.00244106	0	0	0.000256954	0	0	0	0	0	0	0.0499133	0.00732318	0	0	0.00128477	0	0	0	0.000128477
1C	0	0	0	0	0	0.00010174	0	0	0.000305219	0	0	0	0	0.000406959	0	0	0	0	0	0.000508699	0.00295045	0.000203479	0	0	0	0.00010174	0.00712178	0	0	0	0	0	0	0.340523	0	0	0	0	0	0	0.000305219	0.000406959	0	0	0.00590091	0.00386611	0	0	0.000203479
2C	0	0	0	0	5.24686e-05	0.000839498	0	0	0	0.0196233	0.000157406	0	0	5.24686e-05	0	0	0	0	5.24686e-05	0.000472218	0.375728	0.00110184	0	5.24686e-05	0	0	0.0097067	0	0	5.24686e-05	0	0	0	0.000367281	0	5.24686e-05	0	0	0	0	0	0.0147962	0	0	0.00272837	0	0	0	0
3C	5.39753e-05	0	0	0	0	0.000107951	0.000107951	0	0	0.0256922	0	0	0	0.000107951	0	0	0	0	5.39753e-05	0.000269876	0.360771	0.000161926	0	0	0	0	0.0711394	0	0	0	0	0	0	0.000485778	0	0.000161926	0	0	0	0.000107951	5.39753e-05	0.00442597	0	5.39753e-05	0.0334107	0	0	0	0.000215901
4C	0	0	0	0	0	0.000801282	0.000120192	8.01282e-05	0	0.000240385	0	0	0	0	0	0	0	0	8.01282e-05	0.0010016	0.0203125	4.00641e-05	4.00641e-05	0	0	0	0.143109	0	4.00641e-05	0	0	0	0	0.00068109	0	0	0	8.01282e-05	0	0	0.000480769	0.00264423	0	0	0.0533654	0	0	0	4.00641e-05
331	0	0.000286512	0	0	7.16281e-05	0	0	0	0	0.014254	0	0	0	0	0	0	0	0	7.16281e-05	0.00487071	0.189743	0.000429769	0.000214884	0	0	7.16281e-05	0.0863835	0	0	0	0	0	0	0	0	0	0	0	0	7.16281e-05	0.000214884	0.031015	0	0	0.0158298	7.16281e-05	0	0	0
319.1	0	0	0	0	0	0.000189561	0	0	0	0.000189561	0	0	0	0	0	0	0	0	6.31872e-05	0.000379123	0.264249	0	0	0	0	0	0.0327941	0	0	0	0	0	0	0.000379123	0	0	0	0	0	0	0	0.000695059	0	0	0.0147226	0	0	0	0
8C	0	0	0	0	0	0	0	0	0	0	9.93345e-05	0	0	9.93345e-05	0	0	0	0	9.93345e-05	0.000794676	0.00193702	9.93345e-05	0	4.96672e-05	0	0	0.0171849	0	0	0	0	0	0	0	0	0	0	0	0	0	0.151038	0.000198669	0	0	0	0	0	0	4.96672e-05
9C	4.62749e-05	0	9.25497e-05	0	9.25497e-05	0	0	0	0	9.25497e-05	0	0	0	4.62749e-05	0	0	0	0	4.62749e-05	0.000277649	0.368348	0	9.25497e-05	9.25497e-05	0	0	0.119482	0	0	0	0	0	0	0	0.000416474	0	0	0	0	0	0.0352152	0.000185099	0.000185099	0	0.00314669	0	0	0	0.000138825
11C	0	0	0	0	0	0	0	0	0	0.000454236	0	5.67795e-05	0	5.67795e-05	0	0	0	0	0	0.000567795	0.117477	0	0	0	0	0	0.146264	0	0	0	0	0	0	0	0.000170338	0	0	0.00119237	0	5.67795e-05	0.0022144	0.00675676	5.67795e-05	0	0.00346355	0.000227118	0	0	5.67795e-05
									Table 2: Classification of gut microbiota at phylum level
Sample No.	1	2	3	4	5	6	7	8	9	10	11	12	13	14	15	16	17	18	19	20	21	22	23	24
	Acidobacteria	Actinobacteria	Armatimonadetes	Bacteria_unclassified	Bacteroidetes	Caldiserica	Chlorobi	Chloroflexi	Cyanobacteria	Deferribacteres	Firmicutes	Fusobacteria	Gemmatimonadetes	Lentisphaerae	Nitrospirae	Planctomycetes	Proteobacteria	Spirochaetes	SR1	Synergistetes	Tenericutes	Thermi	TM7	Verrucomicrobia
108	3.15e-05	0.367476	0	0.000189274	0.00164038	0	0	0	0	3.15e-05	0.6047	0.00227129	0	0	0	0	0.0235016	0	0	0	9.46e-05	0	0	6.31e-05
91	0.000168776	0.0953587	0	0.0028692	0.109367	0	0	0.000168776	0	0.000168776	0.432405	0.000168776	0	0	0	0.000168776	0.00556962	0	0	0	0.000337553	0	0	0.353249
5	0.000127698	0.0733623	0	0.00185162	0.00574639	0	0	0	0	0.000255395	0.764526	0.00268165	0	0	0	6.38e-05	0.151194	0	0	0	0.000127698	0	0	6.38e-05
78	0	0.307628	0	0.000592446	0.0743026	0	0	0	0	4.94e-05	0.455098	0.0139225	0	0	0	4.94e-05	0.14826	0	0	0	4.94e-05	0	0	0
18	8.13e-05	0.0398554	0	0.000690664	0.0338019	0	0	4.06e-05	0	0	0.882872	0.00889738	0	0	0	4.06e-05	0.0335988	0	8.13e-05	0	4.06e-05	0	0	0
113	0.000191951	0.570926	0	0.00070382	0.0103014	0	0	6.4e-05	0	0.000127967	0.378463	0.00307121	0	0	6.4e-05	0	0.035255	0	0.000255934	0	0.000127967	0	0	0.000319918
10	0.000180375	0.0448232	0	0.00243507	0.0444625	0	0	9.02e-05	0	0.000180375	0.536706	0.00180375	0	0	0	9.02e-05	0.368867	0	0	0	0.000270563	0	0	9.02e-05
14	4.67e-05	0.447872	0	0.000513347	0.0754153	0	0	0	0	0	0.398871	4.67e-05	0	0	0	0	0.0771887	0	0	0	0	0	0	4.67e-05
15	0	0.181555	0	0.00243389	0.286936	0	0	0	0	0.000131562	0.518353	0.000131562	0	0	0	0	0.0104592	0	0	0	0	0	0	0
17	0	0.0139932	0	0.00221843	0.754266	0	0	0	0	0	0.214164	0	0	0.000170648	0	0	0.0145051	0	0	0.000511945	0	0	0	0.000170648
111	0	0.0326664	0	0.000325733	0.0421591	0	0	0	0	0	0.461936	0.0597487	0	0	0	0	0.402885	0	0	0	9.31e-05	9.31e-05	0	9.31e-05
156	0	0.0638925	0	0.000891204	0.3632	0	0	0.000137108	6.86e-05	0	0.197368	0.020909	0	0	0	0	0.352574	0	0	0	0	0	0	0.000959759
36	0.000118899	0.222401	0	0.000535045	0.0159919	0	0	0	0	5.94e-05	0.517686	0.00404257	0	0	0	0	0.239106	0	0	0	5.94e-05	0	0	0
202	0.00021046	0.0760812	0	0.00294644	0.408713	0	0	0.00010523	0	0.00010523	0.457434	0.000736609	0	0.021046	0	0	0.0318847	0	0	0	0.00042092	0	0	0.00031569
201	0	0.198969	0	0.000659235	0.319849	0	0	0	5.99e-05	0.000179791	0.356826	0.000539374	0	0	0	5.99e-05	0.121959	0	0	0	0.000179791	0	0	0.000719166
204	0	0.0640943	0	0.000542754	0.000690778	0	0	4.93e-05	0	9.87e-05	0.436128	4.93e-05	0	0	0	0	0.49815	0	0	0	4.93e-05	0	0	0.000148024
216	0	0.0828068	0	0.000532092	0.107749	0	0	6.65e-05	0	0.000199534	0.713402	0.00285999	0	0	0	0	0.0922514	0	0	0	6.65e-05	0	0	6.65e-05
209	7.9e-05	0.0652655	0	0.00173831	0.0759324	0	0	0	0	7.9e-05	0.57048	7.9e-05	0	0	0	0	0.285793	0	0	0	0.000316056	0	0	0.000237042
1	6.43e-05	0.0294987	0	0.0029563	0.326478	0	0	0.000128535	6.43e-05	0	0.610154	0.000128535	0	0	0	0	0.0298843	0	0	0.000449871	0.000128535	0	0	6.43e-05
172	8.69e-05	0.060398	0	0.00104284	0.372121	0	0	8.69e-05	0	0	0.358912	0.157904	0	0	0	0	0.0494482	0	0	0	0	0	0	0
126	0	0.419559	0	0.0108871	0.155986	4.75e-05	0	0	0.000950841	4.75e-05	0.350575	0.0212988	0	0.000332795	0	0	0.0387468	0	0	0	9.51e-05	0	4.75e-05	0.00142626
213	6.94e-05	0.0285952	0	0.00152693	0.311216	0	6.94e-05	0	0	0	0.624792	0.000485841	0	0	0	0	0.0332454	0	0	0	0	0	0	0
252	3.96e-05	0.738781	0	0.000237436	0.00336367	3.96e-05	0	7.91e-05	0	3.96e-05	0.203403	0.000474871	0	0	0	0	0.0534626	0	0	0	7.91e-05	0	0	0
195	0.000107596	0.176673	0	0.000699376	0.297934	0	0	0	0	5.38e-05	0.484452	0.000806972	0	0	0	0	0.0390037	0	0.000107596	0	0	0.000107596	0	5.38e-05
188	4.73e-05	0.23636	0	0.000662471	0.0314674	0	0	4.73e-05	0	0.000141958	0.691099	0.00113566	9.46e-05	0	0	0	0.0388019	0	0	0	9.46e-05	0	0	4.73e-05
199	0.000107693	0.538644	0	0.00061026	0.0630362	0	0	3.59e-05	0	7.18e-05	0.160714	0.00883082	0	0	0	0	0.226909	0.000107693	3.59e-05	3.59e-05	0.000107693	0.000179488	3.59e-05	0.000538464
290	0	0.548245	7.49e-05	0.000523991	0.0330115	0	0	0	0	7.49e-05	0.153529	0.0050902	0	0	0	0	0.259226	7.49e-05	0	0	0.000149712	0	0	0
295	5.6e-05	0.251583	0	0.000224077	0.0187665	0	0	0.000168058	0	0	0.688589	0.000560193	0	0	0	0	0.0399417	0	0	0	0.000112039	0	0	0
43	0.000120846	0.222477	0	0.000664653	0.0126888	6.04e-05	0	0	0	0.000302115	0.412508	0.00386707	0	0	0	6.04e-05	0.345982	0	0.000664653	0	0.000120846	0.000241692	0.000181269	0
151	9.71e-05	0.00951549	0	0.00165065	0.465191	0	0	0	0	0.000194194	0.422565	9.71e-05	0	0	0	0	0.100495	0	0	0	9.71e-05	0	0	9.71e-05
132	4.71e-05	0.105551	0	0.00141363	0.0688437	0	0	4.71e-05	0	9.42e-05	0.541325	0.00951842	4.71e-05	0	0	9.42e-05	0.272736	0	0	0	0.000141363	0	9.42e-05	4.71e-05
118	5.79e-05	0.109882	0	0.000521044	0.186765	0	0	0	0	0	0.274127	0.000347363	0	0	0	0	0.428183	0	0	0	0	0	0	5.79e-05
101	0.000101041	0.0133879	0	0.000454683	0.00666869	0	0	0	0	5.05e-05	0.435637	0.0027281	0	0	0	0	0.540669	0	0	0	0.000202081	5.05e-05	0	5.05e-05
119	4.5e-05	0.224362	0	0.000494983	0.00989965	0	0	4.5e-05	4.5e-05	9e-05	0.656392	4.5e-05	4.5e-05	0	0	4.5e-05	0.108491	0	0	0	0	0	0	0
314	0	0.355957	0	0.0004995	0.0180445	0	0	0	0	0.000187313	0.614198	0.000686813	0	0	0	0	0.0100524	0	0	0	0.000124875	0.000187313	0	6.24e-05
114	0.000116297	0.651651	0	0.000232594	0.00573732	0	0	0	0	7.75e-05	0.266941	0.000891611	0	0	0	0	0.0742751	0	0	0	3.88e-05	3.88e-05	0	0
181	6.1e-05	0.0685868	0	0.000976324	0.301806	6.1e-05	0	0	0	0.000122041	0.340981	0.0159873	6.1e-05	0	6.1e-05	6.1e-05	0.27093	0	0	0	6.1e-05	0	0	0.000244081
59	7.38e-05	0.484947	0	0.000664109	0.0109947	0	0	0	0	0	0.470041	0.00177096	0	0	0	0	0.0314345	0	0	0	0	0	0	7.38e-05
12	3.73e-05	0.235059	0	0.000820192	0.170525	0	0	0	0	0	0.364463	0.00123029	0	0	0	0	0.227678	0	0	0	3.73e-05	0	0.000111844	3.73e-05
264	5.41e-05	0.00427119	0	0.000594723	0.197664	0	0	0	0	0	0.386678	0.000324394	0	0	0	0	0.410359	0	0	0	5.41e-05	0	0	0
334	8.64e-05	0.0170305	0	0.00047547	0.660774	0	0	4.32e-05	0	4.32e-05	0.130408	0.0280095	0	0	0	0	0.163043	0	0	0	0	0	0	8.64e-05
6	0.000273623	0.0508938	0	0.0138636	0.416636	0	0	9.12e-05	0	0.000182415	0.485772	0.000182415	0	0	0	0	0.0144108	0	0	0	9.12e-05	0	0	0.0176031
65	7.59e-05	0.307313	0	0.00129091	0.11322	0	0	0.000151872	0.000151872	7.59e-05	0.335789	7.59e-05	0	0	0	0	0.236996	0	0	0	0	0	0	0.0048599
110	5.57e-05	0.0419658	0	0.000500918	0.016085	0	0	0	5.57e-05	0.000333946	0.68559	0.000389603	0	0	0	5.57e-05	0.254856	0	0	0	0	0	0.000111315	0
154	0.000202922	0.107549	0	0.000473485	0.338339	0	0	6.76e-05	0	0	0.382982	0	0	0	0	0	0.170319	0	0	0	6.76e-05	0	0	0
152	5.16e-05	0.337495	0	0.000257945	0.000928601	0	0	5.16e-05	0	0	0.658688	0	5.16e-05	0	0	0	0.0023215	0	0	0	0	0	0	0.000154767
155	0	0.0284183	0	0.00267944	0.412878	0	0	0	0	0.00016239	0.327135	8.12e-05	0	0	0	0	0.228564	0	0	0	0	0	0	8.12e-05
51	0.000194162	0.121869	0	0.000841369	0.00679568	0	0	6.47e-05	0	0.000388324	0.485664	0.00103553	0	0	0	0	0.383082	0	0	0	0	0	0	6.47e-05
197	0	0.0503597	0	0.00551559	0.391127	0	0.000119904	0	0	0.000239808	0.535012	0.00203837	0	0	0	0	0.0154676	0	0	0	0.000119904	0	0	0
207	0	0.202859	0	0.000870106	0.207085	0	0	0	0	6.22e-05	0.487197	0.000932256	0	0	0	6.22e-05	0.100497	0	0	0	0.000310752	0	6.22e-05	6.22e-05
198	0	0.658188	0	0.000897774	0.015741	0	0	0	0	5.99e-05	0.10899	0.0168183	0	0	0	0	0.199126	0	0	0	0.000179555	0	0	0
218	4.95e-05	0.459762	0	0.000791413	0.00692486	0	0	0	0	9.89e-05	0.472276	0.00969481	0	0	0	9.89e-05	0.0502053	0	0	0	9.89e-05	0	0	0
220	0.000110619	0.282799	0	0.000719027	0.0307522	0	0	0	0	0	0.431471	0.00254425	0	0	0	0	0.251604	0	0	0	0	0	0	0
210	0.00139276	0.0271588	0	0.00626741	0.298747	0	0	0.000696379	0	0	0.562674	0.000696379	0	0	0	0.000696379	0.0494429	0	0	0	0.00208914	0	0	0.0501393
214	4.01e-05	0.0030077	0	0.000561437	0.0045717	0	0	0	0	8.02e-05	0.170918	0	0	0	0	0	0.820821	0	0	0	0	0	0	0
217	0.000134264	0.0423604	0	0.00302095	0.19522	0	0	0	0	0	0.504095	0.00100698	0	0	0	0	0.254028	0	0	0	6.71e-05	0	6.71e-05	0
223	0.000119453	0.0108702	0	0.000776444	0.185451	0	0	0	0	5.97e-05	0.617333	0.0326106	0	0	0	5.97e-05	0.152601	0	0	0	5.97e-05	0	0	5.97e-05
249	0.00020517	0.0217481	0	0.000820681	0.0346738	0	0	0	0	0.0020517	0.914034	0.00102585	0.000410341	0	0	0.00020517	0.0240049	0	0	0	0.000615511	0	0	0.00020517
225	0	0.0271564	0	0.00114343	0.369613	0	0	0	0	0.000142929	0.572072	0.00271564	0	0	7.15e-05	0	0.026942	0	0	0	0	0	0	0.000142929
222	0	0.838531	0	0.000471254	0.0313598	0	0	4.28e-05	0	0.000257047	0.102391	0.00484106	0	0	0	0	0.0218062	8.57e-05	0	0	8.57e-05	0	4.28e-05	8.57e-05
242	0	0.00177431	0	0.0011533	0.320972	0	0	0	0	8.87e-05	0.190028	0.430447	0	0	0	0	0.0554471	0	0	0	8.87e-05	0	0	0
164	6.68e-05	0.106701	0	0.000267255	0.000668137	0	0	0.000200441	0	0.000267255	0.580477	0.000133627	0	0	0	0	0.310684	0	0	0	0.000400882	0	0	0.000133627
106	0	0.360995	0	0.00117647	0.0327602	0	0	9.05e-05	0	9.05e-05	0.326154	0.00425339	0	0	0	0	0.274389	0	0	0	9.05e-05	0	0	0
229	0	0.027642	0	0.000610874	0.122022	0	0	7.64e-05	0	0.000229078	0.690974	0.0131338	0	0	0	0	0.144853	0	0	0.000152718	7.64e-05	0	0	0.000229078
77	0.00120555	0.0433996	0	0.00542496	0.301386	0	0	0.000602773	0	0.000602773	0.507535	0	0	0	0	0	0.138035	0	0	0	0.00180832	0	0	0
203	0	0.0601703	0	0.000676704	0.0779902	0	0	0	0	0	0.727965	0.000451136	0	0	0	0	0.132634	0	0	0	0.000112784	0	0	0
205	4.22e-05	0.279006	0	0.000168762	0.118935	0	0	0	0	8.44e-05	0.424268	0.00907096	0	0	0	0	0.167876	0	0	0	0.000253143	0	0.000210953	8.44e-05
228	9.65e-05	0.0120598	0	0.000964785	0.268596	0	0	9.65e-05	0	0.000289436	0.59836	0.00154366	0	0	9.65e-05	0	0.114809	0	0	0	0.00289436	0	0	9.65e-05
263	6.71e-05	0.0298457	0	0.000670691	0.564319	0	0	0	0	0.000134138	0.287726	0.000469484	0	0	0	0	0.116633	0	0	0	0.000134138	0	0	0
122	0.000128761	0.114211	0	0.000214601	0.151122	0	0	8.58e-05	0	8.58e-05	0.331173	0.00175973	0	0	0	0	0.138976	0	0	0	0.000171681	0	0	0.262071
178	0	0.411786	0	0.00023955	0.032459	0	0	0.00023955	0.000119775	0.000119775	0.448377	0.000299437	0	0	0	0	0.106001	0	0	0	0	0.000359324	0	0
22	4.89e-05	0.179475	0	0.00249474	0.0578682	0	0	4.89e-05	0	4.89e-05	0.391919	0.00273932	0	0	0	9.78e-05	0.365064	0	0	0	9.78e-05	0	0	9.78e-05
319	3.76e-05	0.0335553	0	0.000526652	0.0272731	0	0	3.76e-05	0	0.000112854	0.495467	0.000451416	0	0	0	3.76e-05	0.442388	0	0	0	3.76e-05	0	0	7.52e-05
138	0	0.309766	0	0.000184963	0.00166466	0	0	0	0	0.000231203	0.364191	0.000647369	0	0	0	0	0.323222	0	0	0	0	0	0	9.25e-05
104	0.000190018	0.0373702	0	0.000506714	0.000950089	0	0	0	0	0	0.527616	0.000190018	0	0	6.33e-05	0	0.433114	0	0	0	0	0	0	0
97	0	0.135799	0	0.000570849	0.355892	0	0	6.34e-05	0	0.000317138	0.413421	0.0022834	0	0	0	0	0.0913992	0	0	0	0.000126855	0	0	0.000126855
75	0.000182083	0.264992	0	0.00042486	0.0677956	0	0	0	0	6.07e-05	0.561787	0.000606943	0	0	0	0	0.104091	0	0	0	6.07e-05	0	0	0
5C	0	0.339291	0	0.000544391	0.000725854	0	0	0	0	9.07e-05	0.525881	0	0	0	0	0	0.133013	0	0	0	9.07e-05	0	0.000136098	0.000226829
6C	6.42e-05	0.0314126	0	0.000192715	0.284641	0	0	0	0	0.000128477	0.632428	0	0	0	0	0	0.0506199	0	0	0	0.000128477	0	0	0.000385431
1C	0.000203479	0.0507681	0.00010174	0.000508699	0.00457829	0	0	0	0	0.000203479	0.936616	0.000203479	0	0	0	0	0.00579917	0	0	0	0.000712178	0	0	0.000305219
2C	5.25e-05	0.0134844	0	0.000472218	0.569442	0	0	0	0	0	0.334802	5.25e-05	0	0	0	0.000104937	0.0813789	0	0	0	0.000104937	0	5.25e-05	5.25e-05
3C	0	0.105306	0	0.000269876	0.446915	0	0	5.4e-05	0	0.000215901	0.420683	0	0	0	0	0	0.0264479	0	0	0	0.000107951	0	0	0
4C	4.01e-05	0.197917	0	0.0010016	0.0802885	0	0	0	0	4.01e-05	0.452724	0.000641026	0	0	0	0	0.267308	0	0	0	0	0	0	4.01e-05
331	0.000214884	0.102428	0	0.00487071	0.458706	0	0	0	0	0	0.398396	0.000429769	7.16e-05	0	0	0	0.0344531	0	0	0	0.000358141	0	0	7.16e-05
319.1	0.000126374	0.0493492	0	0.000379123	0.276507	0	0	6.32e-05	0	0	0.574245	0.0105523	0	0	0	0	0.0886516	0	0	0	0	0	0	0.000126374
8C	0	0.0216052	0	0.000794676	0.00248336	0	0	0	0	4.97e-05	0.554286	0	0	0	0	0	0.420185	0	0	0	0.000149002	0	0	0.000447005
9C	9.25e-05	0.126006	0	0.000277649	0.371171	0	0	0	0	0.000138825	0.400278	4.63e-05	0	0	0	9.25e-05	0.100972	0	0	0	4.63e-05	0	0	0.000879223
11C	0	0.150011	0	0.000567795	0.124233	0	0	0	0	5.68e-05	0.567113	0	0	0	0	0	0.00823302	0	0	0	0.000227118	0	0	0.149557
							Table 3: Classification of gut microbiota at genus level
Sample No.	1	2	3	4	5	6	7	8	9	10	11	12	13	14	15	16	17	18	19	20	21	22	23	24	25	26	27	28	29	30	31	32	33	34	35	36	37	38	39	40	41	42	43	44	45	46	47	48	49
	X0319.7L14_unclassified	X1.68	Abiotrophia	Acetobacteraceae_unclassified	Acidaminococcus	Acidobacteria_unclassified	Acidobacteriaceae_unclassified	Acinetobacter	Actinobacillus	Actinobacteria_unclassified	Actinomyces	Actinomycetales_unclassified	Adlercreutzia	Aeromonas	Akkermansia	Alicyclobacillus	Alistipes	Allobaculum	Alloiococcus	Alloscardovia	Alphaproteobacteria_unclassified	Anaerococcus	Anaerofilum	Anaerolineae_unclassified	Anaeroplasma	Anaerorhabdus	Anaerosinus	Anaerostipes	Anaerotruncus	At425_EubF1_unclassified	Atopobium	auto67_4W_unclassified	Bacillaceae_unclassified	Bacillales_unclassified	Bacilli_unclassified	Bacillus	Bacteria_unclassified	Bacteroidales_unclassified	Bacteroides	Bacteroidetes_unclassified	Barnesiellaceae_unclassified	Betaproteobacteria_unclassified	Bifidobacteriaceae_unclassified	Bifidobacterium	Bilophila	Blastomonas	Blautia	Brevibacillus	Brevundimonas
108	0	0	0	6.30915e-05	0	0	0	9.46372e-05	0	6.30915e-05	0.000126183	6.30915e-05	0	0	6.30915e-05	0	0	0	0	0	0	0	0	0	0	0	0	0	0	0	3.15457e-05	0	0	0	0.000252366	0	0.000189274	0	0.00141956	0	0	0	0	0.366909	0	0	0	0	0
91	0	0	0	0	0	0	0	0	0	0.000337553	0.000675105	0.000168776	0	0	0.352743	0.000506329	0.0138397	0	0	0	0	0	0.000168776	0	0	0.000337553	0	0.000168776	0.000337553	0	0	0	0	0	0.000337553	0	0.0028692	0.000168776	0.0875949	0	0.00151899	0.000675105	0	0.0911392	0.00151899	0	0.00472574	0	0
5	0	0	0	0	0	0	0	0	0	6.38488e-05	0.000766186	0.000127698	0.000127698	0	6.38488e-05	0.000127698	0.000383093	0	0	0	0	0	0	0	0	0.000383093	0	0.000830034	0	0	0.000319244	0	0	0	6.38488e-05	0	0.00185162	0	0.00357553	6.38488e-05	0.000127698	0.000127698	0	0.0635934	0	0	0.0197931	0	0
78	0	0	0	0	0	0	0	0.000394964	0	0.000197482	0.00108615	4.93705e-05	0	0	0	9.87411e-05	0	0	0	0	0	0	0	0	0	0	0	4.93705e-05	0	0	0.00108615	0	0	0	0.000148112	0	0.000592446	4.93705e-05	0.00320908	0	0	0.000148112	0	0.289558	0	0	9.87411e-05	0	0
18	0	0	0	0	0	0	0	0.000406273	0	0	0.00601284	4.06273e-05	0	0	0	0	0	0	0	0	0	0	0	4.06273e-05	0	0	0	0	0	4.06273e-05	0.00426586	0	0	0	0	0	0.000690664	4.06273e-05	0.000162509	0	8.12546e-05	0	0	0.0114163	8.12546e-05	0	0	0	0
113	0	0	0	0	0	0	0	0.000319918	0	0	0.000767803	0	0	0	0.000255934	0	0.000127967	0	6.39836e-05	0	0	0	0	0	0	0	0	0	0	0	0.000255934	0	0	0	6.39836e-05	0	0.00070382	6.39836e-05	0.0066543	0	0	0	0	0.56312	6.39836e-05	0	0.000191951	0	0.000191951
10	0	0	0	0	0.00180375	0	0	0.00892857	0	0	0.0036075	0.000270563	0	0.000450938	9.01876e-05	9.01876e-05	0.001443	0	0	0	0	0.00126263	0	0	0	9.01876e-05	0	0	0.00036075	0	0.000901876	0	0	9.01876e-05	0.000180375	0	0.00243506	9.01876e-05	0.0329185	0	0.000541126	0	0	0.0324675	0.000811688	0	0.00207431	0	0
14	0	0	0	0	0	0	0	0	0	4.66679e-05	0.000700019	0	0.000466679	0	0	9.33358e-05	0.00457346	0	0	0	0	4.66679e-05	0	0	0	0	0	4.66679e-05	0.00242673	0	4.66679e-05	0	0	0	9.33358e-05	0	0.000513347	0.000326675	0.0399944	0	0.00266007	0	4.66679e-05	0.293541	0.000186672	0	0.119937	0	0
15	0	0	6.57808e-05	0	0	0	0	0.000197342	0	6.57808e-05	0.000131562	6.57808e-05	6.57808e-05	0	0	0	0.000131562	0	0	0	0	0	0	0	0	0	0	0	0	0	0.000131562	0	0	0	0	0	0.00243389	0.000131562	0.00269701	0	0	6.57808e-05	0	0.135772	0.000197342	0	0.00078937	0	0
17	0	0	0	0	0	0	0	0	0	0	0	0	0	0	0	0	0.00989761	0	0	0	0	0	0	0	0	0	0	0.000341297	0.000170648	0	0	0	0	0	0	0	0.00221843	0.00255973	0.0322526	0.000170648	0.00853242	0	0	0.0127986	0.00580205	0	0.00341297	0	0
111	0	0	0	0	0	0	0	4.65333e-05	0	4.65333e-05	0.00172173	0	0	0	4.65333e-05	4.65333e-05	0	0	0	0	0	4.65333e-05	0	0	0	0	0	0	0	0	0.000465333	0	0	0	0	0	0.000325733	0	0.0128897	0	9.30665e-05	0	0	0.0176361	0	0	0.00172173	0	0
156	0	0	0	0	0	0	0	0	0	6.85542e-05	0	0	0	0	0.000959759	0	0.000205663	0	0	0	0	0	0	0	0	0	0	0	0	0	0.000137108	0	0	0	0	0	0.000891204	0	0.355042	0	0	0	0	0.0628642	0.000754096	0	0.0681429	6.85542e-05	0
36	5.94495e-05	0	0	0	0	0	0	0	0	0	0.000891742	0	0	0	0	0	0.000356697	0	0	0	0	0	0	0	0	0	0	5.94495e-05	0	0	0.00124844	0	0	0	5.94495e-05	0	0.000535045	0	0.00659889	0	0	0.000178348	0	0.215504	0.000178348	0	0	0	0
202	0.00010523	0.00010523	0	0	0.00031569	0	0	0	0	0.00010523	0.00021046	0	0	0	0.00031569	0	0.0168368	0	0	0	0	0	0	0	0	0	0	0.00031569	0	0	0	0	0	0	0	0	0.00294644	0	0.0346206	0.00021046	0.00042092	0	0	0.0641903	0.00242029	0	0.0234663	0	0
201	0	0	0	0	0.0892964	0	0	5.99305e-05	0	5.99305e-05	0.00149826	0	0	0	0.000719166	5.99305e-05	0.0378761	0	0	0	0	0	0	0	5.99305e-05	0	0	0.000299652	0	0	5.99305e-05	0	0	0	5.99305e-05	0	0.000659235	0.000479444	0.251109	0.000179791	0	0.000359583	0	0.171161	0.00437493	0	0.0194175	5.99305e-05	0
204	0	0	0	0	0	0	0	0	0	4.93413e-05	0	0	0	4.93413e-05	0.000148024	4.93413e-05	4.93413e-05	0	0	0	0	0	0	0	0	0	0	0	0	0	0	0	0	0	4.93413e-05	0	0.000542754	9.86826e-05	4.93413e-05	0	0	0	0	0.028914	0	0	4.93413e-05	0	0
216	0	0	6.65115e-05	0	0.000133023	0	0	6.65115e-05	6.65115e-05	0	0.000731626	0.000133023	0	0	6.65115e-05	0.000199534	0	0	0	0	0	0	0	0	0	0	0	0.000133023	0	0	0	0	0	6.65115e-05	0	0	0.000532092	0.000133023	0.00332557	0	0	0	0	0.0716994	0	0	0	0	0
209	0	0	0	0	0	0	0	0	0	7.90139e-05	0.00181732	0.000158028	0	0	0.000237042	7.90139e-05	0	0	0	0	0	0	0	0	0.000237042	0	0	7.90139e-05	0	0	0	0	0	0	0.000711125	0	0.00173831	7.90139e-05	0.0752212	0	0	7.90139e-05	0	0.0556258	0	0	0	0	0
1	0	0	0	0	0	0	0	0	0	6.42674e-05	0	0	0.000128535	0	6.42674e-05	0	0.010347	0	0	0	0	0	0	0	0.000128535	6.42674e-05	0	6.42674e-05	0.000706941	0	0	0	0	6.42674e-05	6.42674e-05	0	0.0029563	0.000192802	0.0724293	0	0.0293702	0	0	0.0147815	0.024036	0	0.00250643	0	0
172	0	0	0	0	0.000869036	0	0	0	0	0	8.69036e-05	0	0	0	0	8.69036e-05	0.0809942	0	0	0	0	0	0	0	0	0	0	8.69036e-05	0	0	0	0	0	8.69036e-05	0	8.69036e-05	0.00104284	8.69036e-05	0.269054	0	0	0.000173807	0	0.0499696	0.00651777	0	0.0134701	0	0
126	0	0	4.75421e-05	0	0	0	0	0	0	0	0.00247219	0	0	0	4.75421e-05	0	0.00874774	0	0.000142626	0	0	0.000665589	0	0	9.50841e-05	0	0	0	0	0	0.000522963	0	0	0	0	0	0.0108871	0.00023771	0.122659	0	0.00698868	0.000142626	0	0.401208	0.0068936	4.75421e-05	0.00347057	0	0
213	0	0	6.94059e-05	6.94059e-05	0	0	0	0	0	0	0.000208218	6.94059e-05	6.94059e-05	0	0	0	0.0221405	0	0	0	0	0	0	0	0	0	0	0	0.00111049	0	0	0	0	0	0.000138812	0	0.00152693	0.000347029	0.108828	0.000277624	0.000624653	6.94059e-05	0	0.0161022	0.0136036	0	0.0179067	0	0
252	0	0	7.91452e-05	3.95726e-05	0.0066482	0	0	3.95726e-05	0	0	0.000277008	0	0	0	0	7.91452e-05	0.000118718	0	0	0	0	0	0	0	3.95726e-05	0	0	0	0	0	0.00015829	0	3.95726e-05	0	0	0	0.000237436	0	0.00102889	0	0	0	0	0.722279	3.95726e-05	0.000672734	3.95726e-05	0	0
195	0	0	0	0	0	0	0	0	0	5.37981e-05	0.00398106	0	0	0	0	5.37981e-05	0.000322789	0	0	0	0	0	0	0	0	0	0	5.37981e-05	0	5.37981e-05	0.00059178	0	0	5.37981e-05	5.37981e-05	0	0.000699376	0.000107596	0.28895	0	0.000161394	0	5.37981e-05	0.129761	5.37981e-05	0	0.000268991	0	0
188	0	0	0	0	0	0	0	0.00397483	0	0.000236597	0.00236597	0	0	0	0	0	0.00070979	0	0	0	4.73194e-05	4.73194e-05	0	0	9.46387e-05	0	0	0	0	0	0.000662471	0	0	0	4.73194e-05	0.000141958	0.000662471	4.73194e-05	0.0224294	0	0	4.73194e-05	0	0.199262	0.000141958	0	0.000141958	0	0
199	3.58976e-05	0	3.58976e-05	0	0	0	0	0	0	0	0	0	0	0	0.000538464	0	0.00208206	0	0	0	3.58976e-05	7.17952e-05	0	0	7.17952e-05	0	0	3.58976e-05	0	0	0.000394874	0	0	0	3.58976e-05	0	0.00061026	3.58976e-05	0.0448002	0	0.000646157	7.17952e-05	0	0.527695	0.00061026	0	0.00114872	0	0
290	0	0	0.000149712	0	7.48559e-05	0	0	0	0	0	0.000149712	7.48559e-05	0	0	0	0.000149712	0.00269481	0	0	0	0	0	0	0	0.000149712	0	0	0	0	0	0.00127255	0	0	0	0	0	0.000523991	0	0.0174414	7.48559e-05	0.000224568	0	0	0.536118	0	0.000299424	0.000449135	0	0
295	0	0	0	0	0	0	0	0.00403339	0	0	0.0011764	0	0	0	0	0	0.000560193	0	0	0	0	0	0	0	0.000112039	0	0	0	0	0	0.000616212	0	0	0	0.000168058	0.000112039	0.000224077	0.000168058	0.0141169	0	0	0	0	0.234273	0.000560193	5.60193e-05	0.000112039	0	0
43	0	0	0.000543807	6.0423e-05	0	0	0	0	0	6.0423e-05	0.00217523	6.0423e-05	0	0	0	6.0423e-05	6.0423e-05	6.0423e-05	0	0	0	0	0	0	0.000120846	0	0	6.0423e-05	0	0	0.000302115	0	0	0	0.000120846	0	0.000664653	0.000120846	0.00549849	0.000120846	0	0	0	0.21855	0	6.0423e-05	6.0423e-05	0	0
151	0	0	0	0	0	0	0	0	0	0	9.70968e-05	9.70968e-05	0.000194194	0	9.70968e-05	0	0.0815613	0	0	0	0	0	0	0	9.70968e-05	0.000388387	0	0	0	0	0	0	0	0	0.000194194	0	0.00165065	0.000582581	0.232935	9.70968e-05	0	0	0	0.00825323	0.0309739	0	0.00446645	0	0
132	0	0	0	0	0	0	0	9.42418e-05	0	4.71209e-05	0.000471209	9.42418e-05	0	0	4.71209e-05	0	0	0	0	0	0	0	0	0	0.000141363	0	4.71209e-05	0	0	0	0.000848176	0	0	0.000141363	0.000188484	0	0.00141363	0	0.000282725	0	0	0	0	0.103053	0	0	0	0	0
118	0	0	0	0	0.000405257	0	0	0	0	5.78938e-05	0.000405257	0	0	0	5.78938e-05	0	5.78938e-05	0	0	0	0	0	0	0	0	0	0	0	0	0	0	0	0	0	5.78938e-05	0	0.000521044	0	0.169166	0	0	5.78938e-05	0	0.108956	0	0	5.78938e-05	0	0
101	0	0	0	0	0	0	0	5.05204e-05	0	0	0.000252602	5.05204e-05	0	0	0	5.05204e-05	0	0	0	0	0	5.05204e-05	0	0	0.000101041	0	0	5.05204e-05	0	0	0.000505204	0	5.05204e-05	0	0	0	0.000454683	0	0.000202081	0	0	0	0	0.00858846	0	5.05204e-05	0	0	0
119	0	0	0	0	0	0	0	4.49984e-05	0	4.49984e-05	0	0	0	0	0	0.000224992	0.000134995	0	0	0	0	0	0	0	0	0	0	0	4.49984e-05	0	0	0	0	0	4.49984e-05	0	0.000494983	0	0.00904468	0	0	0	0	0.224092	0	0	0	0	0
314	0	0	0	0	0	0	0	0.00287213	0	0.000124875	6.24376e-05	0	0	0	0	0	0	0	0	0	0	0	0	0	0	0	0	6.24376e-05	0	0	0	0	0	0	6.24376e-05	0	0.0004995	6.24376e-05	0.000686813	0	0	0	0	0.306881	0	0	0	0	0
114	0	0	0	0	0	0	0	0.00209335	0	3.87657e-05	3.87657e-05	0.000348891	0	0.000969143	0	3.87657e-05	0	0	0	3.87657e-05	0	3.87657e-05	0	0	0	0	0	3.87657e-05	0	0	0	0	0.000193829	0	0	0	0.000232594	0	0.00100791	0	0	0	0	0.585595	0	0	0	0	0
181	0	0	0	0	0	0	0	0	6.10203e-05	0	0.000305101	0	0	0	0.000244081	6.10203e-05	0	0	0	0	0	0	0	0	0	0	0	0	0.000610203	0	6.10203e-05	0	0	0	0.000122041	0	0.000976324	0	0.0765194	0	0	0.000183061	0	0.0195265	0	0	6.10203e-05	0	0
59	0	0	0	0	0.0365998	7.37898e-05	0	0.000664109	0	0	0.000368949	7.37898e-05	0	0	0	0	0	7.37898e-05	0	0	0	0	0	0	0	0	0	0	0	0	0.000516529	0	0	0	0	0	0.000664109	0	0.00568182	7.37898e-05	0	7.37898e-05	0	0.181375	0	0	0.00110685	0	0
12	0	0	0	3.72814e-05	0	0	0	0	0	0	7.45629e-05	0	0	0	3.72814e-05	3.72814e-05	0	3.72814e-05	0	0	3.72814e-05	0	0	0	0	0	3.72814e-05	3.72814e-05	0	0	0.000559222	0	0	0	0.000186407	0	0.000820192	0	0.00052194	0	0	0	0	0.231853	0	0	0	0	0
264	0	0	0	0	0	0	5.40657e-05	0.000324394	0	0	0	0	0	0	0	0	0	5.40657e-05	0	0	0	0	0	0	0	0	0	0	0	0	5.40657e-05	0	0	0	5.40657e-05	0	0.000594723	0	0.00838019	0.000108131	0	0	0	0.00243296	0.000216263	0	0	0	0
334	0	0	0	0	0.000734817	0	0	0	4.32246e-05	4.32246e-05	0.000216123	0	0	0	8.64491e-05	0	4.32246e-05	0	0	0	0	8.64491e-05	0	0	0	0	0	4.32246e-05	0	0	4.32246e-05	0	0	0	8.64491e-05	0	0.00047547	0	0.100454	0	0	0	0	0.0152583	0.012708	0	0	0	0
6	0	0	0	0	0	0	0	0.000729661	0	0	0	9.12076e-05	0	0	0.0176031	0	0.0301897	0	0	0	0	0	0	0	9.12076e-05	0	0	0	0.000456038	0	0	0	0	0	0	0	0.0138636	0.000273623	0.166363	0	0.0399489	0	0	0.0487961	0	0	0.0103065	0	0
65	0	0	0	0	0	0	0	7.59359e-05	0	7.59359e-05	0	7.59359e-05	0	0	0.0048599	0.000151872	0	0	0	0	0	0	0	0	0	0	0	0	0	0	0.000303744	0	0	0	0	0.000151872	0.00129091	7.59359e-05	0.104412	0.000151872	7.59359e-05	0	0	0.305566	0	0	0.0132128	0	0
110	0	0	0	0	0	0	0	0.000278288	0	5.56576e-05	0.00322814	5.56576e-05	0	0	0	0.000166973	0.000111315	0	0	0	0	0	0	0	0	0	0	0	0	0	0.00194802	0	0	0	0.000612234	0.000166973	0.000500918	5.56576e-05	0.000667891	0	5.56576e-05	0	0	0.000667891	0	0	0	0	0
154	0	0	0	0	0	0	0	0	6.76407e-05	0.000135281	0.00331439	0	0	0	0	0.000135281	0	0	0	0	0	0	0	0	6.76407e-05	0	0	0	0	0	0	0	0	0	0	0	0.000473485	0	0.337324	0	0	0	0	0.0885417	0.014881	0	0	0	0
152	0	0	0	0	0	0	0	0	0	5.15889e-05	5.15889e-05	5.15889e-05	0	0	5.15889e-05	0	0	0	0	0	0	0	0	0	0	0	0	0	0	0	0	0	0	0	0.000103178	0.000154767	0.000257945	5.15889e-05	0.000619067	0	0	0	0	0.332284	0	0	0.000103178	0	0
155	0	0	0	0	0	0	0	0	0	0.00016239	0	0	0	0	0	8.11952e-05	0.054076	0	0	0	0	0	0	0	0	0	0	0	0.00016239	0	0	0	0	0	0	0	0.00267944	0.000324781	0.275252	0	0.0585417	8.11952e-05	0	0.00211108	0.00487171	0	0.00324781	0	0
51	0	0	0	0	0	0	0	6.47207e-05	0	0	0	0	0	0	0	0	0.000582487	0	0	0.000129441	0	6.47207e-05	0	6.47207e-05	0	0.000129441	0	0	0.000258883	0	0.000129441	0	0	0	0.000129441	0	0.000841369	0	0.00427157	0	0	6.47207e-05	0	0.118892	0.000841369	0	0.00407741	0	0
197	0	0	0	0	0	0	0	0	0.000119904	0	0.00131894	0.000239808	0	0	0	0	0.0128297	0	0	0	0	0	0	0	0	0	0	0.000119904	0	0.000119904	0	0	0	0	0.000239808	0	0.00551559	0.00167866	0.309952	0.000479616	0.000119904	0	0	0.0459233	0	0	0.0215827	0	0
207	0	0	0	0	0	0	0	0	0	0.000124301	0.000683654	0.000124301	0	0	0	0	6.21504e-05	0	0	0	0	0.000124301	0	0	6.21504e-05	0	0	0	0	0	0.000124301	6.21504e-05	0	0	0.000248602	0	0.000870106	0	0.205594	0	0	6.21504e-05	0	0.192293	0.00385333	0	0.00944686	0	0
198	0	0	0.000239406	0	0.00227436	0	0	0.00113718	0	0	0.00287288	0	5.98516e-05	0	0	0	0.000359109	0	0	0	0	5.98516e-05	0	0	0.000119703	0	0	0	0	0	0.000538664	0	0	0.000119703	5.98516e-05	0.00149629	0.000897774	0	0.00909744	0	0.000418961	0	0	0.639813	0.000718219	0	0.00221451	0	0
218	0	0	0	4.94633e-05	0	0	0	4.94633e-05	0	0	0	0	0	0	0	4.94633e-05	4.94633e-05	0	0	0	0	0	0	0	0	0	0	0	0	0	4.94633e-05	0	0	0	4.94633e-05	0	0.000791413	0	0.00029678	4.94633e-05	0	0	0	0.457981	0	0	0.0365039	0	0
220	0	0	0	0	0.000110619	0	5.53097e-05	0.000165929	0	5.53097e-05	0	0	0	0	0	5.53097e-05	5.53097e-05	5.53097e-05	0	0	0	0	0	0	0	0	0	0	0	0	0	0	0	0	0.000276549	0	0.000719027	0.000110619	0.0299226	5.53097e-05	0	0	0	0.275166	0	0	0.00127212	0	0
210	0.000696379	0	0	0	0	0	0	0	0	0	0	0	0	0	0.0501393	0.000696379	0.0564067	0	0	0	0	0	0	0	0.00208914	0	0	0	0	0	0	0	0	0	0.00208914	0	0.00626741	0.000696379	0.233983	0	0	0	0	0.025766	0.00487465	0	0.0334262	0	0
214	0	0	0	0	0	0	0	0	0	0	8.02053e-05	0	0	0	0	0.000120308	0	0	0	0	0	0	0	0	0	0	0	0	0	0	4.01027e-05	0	0	0	0.000120308	0	0.000561437	0	0.00188483	4.01027e-05	0.000120308	0	0	0.00188483	0	0	0	0	0
217	0	0	0	0	0	0	0	6.71321e-05	0.000201396	0	0.00120838	0	0.000335661	6.71321e-05	0	0	0.037594	0	0	0	0	0	0	0	6.71321e-05	0	0	6.71321e-05	6.71321e-05	0	0.000134264	0	0	0	0	0	0.00302095	0.000402793	0.0649839	0	0.0147691	0	0	0.0146348	0	0	0.0143663	0	0
223	0.000119453	0	0	0	0	0	0	0	0	5.97265e-05	0.000597265	0	0	0.0267575	0	0	0.175655	0	0	0	0	0	0	0	0	0	0	0	0	0	0.000238906	0	0	0	0.000179179	0	0.000776444	0	0.00645046	0	0.000656991	0	0	0.00465866	0	0	0.000537538	0	0
249	0	0	0	0	0	0	0	0.000410341	0	0	0	0	0	0	0.00020517	0	0.00184653	0	0	0	0	0	0	0	0.000410341	0	0	0	0	0	0	0	0	0	0	0	0.000820681	0	0.028929	0	0.00123102	0	0	0.0135412	0.000820681	0	0.00143619	0	0
225	0	0	0	0	0	0	0	0.000214393	0	0	0.000142929	0	0	0	0.000142929	0	0.00457372	0	0	0	0	0	0	0	0	0	0	0	0	0	0	0	0	0	7.14643e-05	0	0.00114343	0.000142929	0.345887	0	0.00743229	0	0	0.0235832	0.00428786	0	0.00250125	0	0
222	0	0	0	0	0	0	0	0.000385571	0	0	0.000171365	0	0	0	8.56825e-05	0	0.00115671	0	0.000128524	0	0	0	0	0	8.56825e-05	0	0	0	0	0	0.000257047	0	0	4.28412e-05	0	0	0.000471254	4.28412e-05	0.0258333	0	0.00119955	0	0	0.83052	0.000171365	0	0.00338446	0	0
242	0	0	0	0	0.00141945	0	0	0	0	0	0	0	0	0	0	0	0	0	0	0	0	0	0	0	8.87154e-05	0	0	0	0	0	0	0	0	0	0	0	0.0011533	0.000177431	0.306867	8.87154e-05	0	0.000177431	0	0.00124202	0.000887154	0	0.00204045	0	0
164	0	0	0	0	0	0	6.68137e-05	0.00267255	0	6.68137e-05	6.68137e-05	6.68137e-05	0	0	6.68137e-05	0.000133627	6.68137e-05	0	0	0	0	0.000133627	0	0	0.000267255	0	0	0	0	0	6.68137e-05	0	0	6.68137e-05	0.000267255	0.000133627	0.000267255	0	0.000534509	0	0	0	0	0.0994187	0	0	6.68137e-05	0	0
106	0	0	0	0	0	0	0	0.0143891	0	9.04977e-05	0.000452489	0	0	0	0	9.04977e-05	0	0	0	0	0	0.000361991	0	0	0	0	0	0	0	0	0.000180995	0	0.000452489	9.04977e-05	0.000180995	0.00298643	0.00117647	0	0.00923077	0	0	0	0	0.338643	0	0	0.000271493	0	0
229	0	0	0	0	7.63592e-05	0	0	0	0	0	0.00114539	7.63592e-05	0	0	0.000152718	7.63592e-05	0	0	0	0	0	0	0.00175626	0	7.63592e-05	0	0	0	0.000534514	0	0.000229078	0	0	0	0	0	0.000610874	7.63592e-05	0.00091631	7.63592e-05	0	0	0	0.00236714	0.00129811	0	0.0190134	0	0
77	0	0	0	0	0	0	0.00120555	0	0	0	0	0	0	0	0	0.000602773	0.00843882	0	0	0	0	0	0	0	0.00120555	0.000602773	0	0.00180832	0	0	0	0	0	0	0	0	0.00542495	0	0.280289	0	0.00723327	0	0	0.0204943	0.00421941	0	0.0162749	0	0
203	0	0	0	0	0	0	0	0	0	0	0.000789489	0	0	0.000112784	0	0	0.000112784	0	0	0	0	0	0	0	0	0	0	0	0	0	0	0	0	0	5.6392e-05	0	0.000676704	0	0.0733096	0	0	0	0	0.0509784	0	0	0	0	0
205	0	0	0	0	0	0	0	8.43811e-05	0	0	0.00375496	0	0	0	8.43811e-05	0	0	0	0	0	0	0	0	0	0.000210953	0	0	4.21905e-05	0	0	0.00164543	0	0	0	0	0	0.000168762	0	0.00738334	4.21905e-05	0	8.43811e-05	0	0.265083	8.43811e-05	0	0	0	0
228	0	0	0	0	0	0	0	0.000289436	0	0	0	0	0	0	9.64785e-05	9.64785e-05	0.0013507	0	0	0	0	0	0	0	0.000192957	0	0	9.64785e-05	0	0	0	0	0	0	0	0	0.000964785	0	0.0482393	0.000868307	0.000192957	0	0	0.0101302	9.64785e-05	0	0.0333816	0	0.000289436
263	0	0	0	0	0	0	0	0	0.000134138	0	0	0	0	0	0	0	0.0239437	0	0	0	0	0	0	0	0.000134138	0	0	0.000536553	0	0	6.70691e-05	0	0	0	0	0	0.000670691	0.000402414	0.0814889	0	0.0256875	0.000536553	0	0.0237425	0	0	0.00268276	0	0
122	0	0	0	0	4.29203e-05	0	0	0	0	4.29203e-05	8.58406e-05	0	0	0	0.261771	8.58406e-05	8.58406e-05	0	0	0	0	0	0	0	8.58406e-05	0	0	0	0	0	0	4.29203e-05	0	4.29203e-05	0	0.000300442	0.000214601	0	0.15065	4.29203e-05	0	4.29203e-05	0	0.11331	4.29203e-05	0	0.00420619	0	0
178	0	0	0	0	0	0	0	0.00509043	0	5.98874e-05	0	5.98874e-05	0	0	0	0	0.000119775	0	0	0	0	0.000359324	0	0	0	0	0	0	0	0	0.00275482	0	5.98874e-05	0.000299437	0	0	0.00023955	5.98874e-05	0.000299437	5.98874e-05	5.98874e-05	0	0	0.385795	0	0	0.00023955	0	0.00233561
22	0	0	0	4.89165e-05	4.89165e-05	0	4.89165e-05	4.89165e-05	0	0	0.00205449	0	0	0	9.7833e-05	0	0	0	0	0	0	0	0	0	0	0	0	0	0	0	0.00122291	0	0	0	4.89165e-05	0	0.00249474	0	0.0378125	0	0	0	0	0.164849	0	0	0	0	0
319	0	0	0	0	7.52361e-05	0	0	0.000112854	0	0	0.000338562	0	0	0	7.52361e-05	3.7618e-05	3.7618e-05	0	0	0	0	0	0	0	0	0	0	0	0	0	0.000489034	0	3.7618e-05	0	0	0	0.000526652	0	0.000639506	0	0	3.7618e-05	0	0.0286649	0	0	0	0	0
138	0	0	0	4.62406e-05	0	0	0	0.000601128	0	0	0	4.62406e-05	0	0	4.62406e-05	0	0	0	0	0	0	0	0	0	0	0	0	0	0	0	4.62406e-05	0	0	0	4.62406e-05	0	0.000184963	0.000277444	0.000554888	0	0	4.62406e-05	0	0.292472	0	0	9.24813e-05	0	0
104	0	0	0	0	0	0	0	0	0	0	0.0017735	0.000253357	0	0	0	6.33392e-05	0	0	0	0	0	0	0	0	0	0	0	0	0	6.33392e-05	6.33392e-05	0	0	0	0.000126678	6.33392e-05	0.000506714	0	0.000570053	0	0	0.000126678	0	0.0241956	0	0	6.33392e-05	0	0
97	0	0	0	0	0	0	0	0.00133198	0	0	0	6.34276e-05	0	0	6.34276e-05	0	0	0	0	0	0	0	0	6.34276e-05	0.000126855	0	0	6.34276e-05	0	0	0	0	0	0	0	0	0.000570849	6.34276e-05	0.32532	0	0	0.000126855	0	0.124762	0	0	0.00627934	0	0
75	0	0	0	0	0	0	0	0	0	0	0.00042486	6.06943e-05	0	0	0	0	0	6.06943e-05	0	0	0	0	0	0	0	0	0	0	0	0	0.000121389	0	0	0	0	0	0.00042486	0	0.0675528	0	0	0	0	0.263596	0.0142025	0	0	0	0
5C	0	0	0	9.07318e-05	0	0	0	0	0	4.53659e-05	0.00276732	0	0	0	0.000226829	0	4.53659e-05	0	0	0	0	0	0	0	9.07318e-05	0	0	4.53659e-05	0	0	0.000181464	0	0	0	9.07318e-05	0	0.000544391	4.53659e-05	0.000408293	0	0	0	0	0.246246	0	0	0.00789366	0	0
6C	0	0	0	0	0.020749	0	0	0	0	6.42385e-05	0.000899338	0	0	0	0.000385431	0	0.00205563	0	0	0	6.42385e-05	0	0	0	0	0	0	0.00925034	0	0	0	0	0	0	6.42385e-05	0	0.000192715	0.000256954	0.245455	6.42385e-05	0.0008351	0.000192715	0	0.0289715	0.00610265	0	0.00134901	0	0
1C	0	0	0	0	0	0	0	0	0	0	0.00010174	0	0	0.000305219	0.000305219	0	0	0	0	0	0	0	0	0	0.000406959	0	0	0	0	0	0.00549395	0	0	0	0	0	0.000508699	0.000203479	0.00295045	0	0	0.00010174	0	0.00712178	0	0	0.00010174	0	0
2C	0	0	0	0	0	0	0	0.000104937	0	5.24686e-05	0.000839498	0	0	0	5.24686e-05	0.000157406	0.0100215	0	0	0	0	0	0	0	5.24686e-05	0	0	0	0	0	0.000367281	0	0	0	5.24686e-05	0	0.000472218	0.00110184	0.375728	0	5.24686e-05	0	0	0.0097067	0	0	0.0134844	0	0
3C	5.39753e-05	0	0	0	0	0	0	0	0	0	0.000107951	0.000107951	0	0	0	0	0.0116047	0	0	0	0	0	0	0	0.000107951	5.39753e-05	0	0.000701679	0.000215901	0	0	0	0	0	5.39753e-05	0	0.000269876	0.000161926	0.360771	0	0	0	0	0.0711394	0	0	0.0267717	0	0
4C	0	0	8.01282e-05	0	0	0	0	4.00641e-05	0	0	0.000801282	0.000120192	0	0	0	0	0.000160256	0	0	0	0	0	0	0	0	0	0	0	0.000280449	0	0.000120192	0	0	0	8.01282e-05	0	0.0010016	4.00641e-05	0.0203125	4.00641e-05	0	0	0	0.143109	0.000560897	0	0.0100561	0	0
331	0	7.16281e-05	0	0	0	0	0	0	0	7.16281e-05	0	0	0	0	0	0	0.00358141	0	0	0	0	0	0	0	0	0	0	0	0	0	0	0	0	0	7.16281e-05	0	0.00487071	0.000429769	0.189743	0.000214884	0	7.16281e-05	0	0.0863835	0.00451257	0	0.000501397	0	0
319.1	0	0	0	0	0	0	0	0	0	0	0.000189561	0	6.31872e-05	0	0.000126374	0	0.000252749	0	0	0	0	0	0	0	0	0	0	0	0	0	6.31872e-05	0	0	0	6.31872e-05	0	0.000379123	0	0.264249	0	0	0	0	0.0327941	0	0	0.000505497	0	0
8C	0	0	0	0	0	0	0	0.000745008	0	0	0	0	0	0	0.000447005	9.93345e-05	0	0	0	0	0	0	0	0	9.93345e-05	0	0	4.96672e-05	0	0	0	0	0	0	9.93345e-05	0	0.000794676	9.93345e-05	0.00193702	0	4.96672e-05	0	0	0.0171849	4.96672e-05	0	9.93345e-05	0	0
9C	4.62749e-05	0	0	0	0	9.25497e-05	0	0.000185099	0	9.25497e-05	0	0	0	0	0.000879223	0	0	0	0	0	0	0	0	0	4.62749e-05	0	0	0	0	0	0	0	0	0	4.62749e-05	0	0.000277649	0	0.368348	9.25497e-05	9.25497e-05	0	0	0.119435	0	0	0.000323924	0	0
11C	0	0	0	0	0	0	0	0	0	0	0	0	0	0	0.149557	0	0.00573473	0	0	0	5.67795e-05	0	0	0	5.67795e-05	0	0	0.0312287	0	0	0	0	0	0	0	0	0.000567795	0	0.117477	0	0	0	0	0.146264	0.000851692	0	0.00124915	0	0
[truncated: 224 more columns]
